# Supplementary material for: Soil-borne fungi influence seed germination and mortality, with implications for coexistence of desert winter annual plants
Source: PLoS One. 2019 Oct 31;14(10):e0224417. doi: 10.1371/journal.pone.0224417 (PMC6822719; doi:10.1371/journal.pone.0224417)
Supplement: S1 Table — T-BAS [50] was used to define OTUs (based on 95% sequence similarity), groups based on 99% similarity, strains (genotypes) based on 100% sequence similarity, and taxonomic placement. Names of the first eighteen 95% OTUs match the strain names given in Table 1. The sources of the fungi are viable (V), degraded (D), or both (V&D) seeds of B. tournefortii. GenBank accession numbers are given for all isolates. (CSV) [file pone.0224417.s001.csv]

OTU 95%	OTU 99%	OTU 100%	SourceSeeds	Taxon.assignment by T-BAS	Taxon Assignment by BLASTn (1st match)	Order	GenBankAccessionNum
1A	1	5	D	Fusarium sp.	Fusarium sp.	Hypocreales	MG925003
1B	1	10	D	Fusarium sp.	Fusarium sp.	Hypocreales	MG925005
1C	1	7	D	Fusarium sp.	Fusarium sp.	Hypocreales	MG925006
1D	1	8	D	Fusarium sp.	Fusarium sp.	Hypocreales	MG924997
2A	3	15	V	Alternaria sp.	Alternaria sp.	Pleosporales	MG925001
2B	3	14	D	Alternaria sp.	Fungal sp. voucher ARIZ:PS0388	Pleosporales	MG925010
2C	3	18	V	Alternaria sp.	Fungal sp. voucher ARIZ:PS0388	Pleosporales	MG925007
2D	3	16	V	Alternaria sp.	Alternaria sp.	Pleosporales	MG925009
3A	8	26	D	Ascochyta sp.	Phoma sp.	Pleosporales	MG925011
3B	4	21	V&D	Ascochyta sp.	Phoma sp.	Pleosporales	MG925012
3C	5	19	V	Ascochyta sp.	Phoma sp.	Pleosporales	MG925013
4A	10	28	D	Fusarium sp.	Fusarium sp.	Hypocreales	MG924999
4B	11	30	D	Fusarium sp.	Fusarium sp.	Hypocreales	MG924996
5	12	32	V	Melanopsamma sp.	Xepicula sp.	Hypocreales	MG925002
6	13	33	V	Aureobasidium sp.	Dothideomycetes sp.	Dothideales	MG924998
7	15	35	V	Fusarium sp.	Fusarium sp.	Hypocreales	MG925008
8	16	37	V	Talaromyces sp.	Aspergillus sp.	Eurotiales	MG925000
9	17	38	V&D	Chaetomium sp.	Fungal endophyte voucher ARIZ:DM0066	Sordariales	MG925004
1	1	1	V	Fusarium sp.	Fusarium sp.	Hypocreales	MG925020
1	1	9	D	Fusarium sp.	Fusarium sp.	Hypocreales	MG925031
1	1	11	D	Fusarium sp.	Fusarium sp.	Hypocreales	MG925019
1	1	12	D	Fusarium sp.	Fusarium sp.	Hypocreales	MG925016
1	1	13	D	Fusarium sp.	Fusarium sp.	Hypocreales	MG925022
1	2	2	V&D	Fusarium sp.	Fusarium sp.	Hypocreales	MG925021
1	2	3	V	Fusarium sp.	Fusarium sp.	Hypocreales	MG925030
1	2	4	D	Fusarium sp.	Fusarium sp.	Hypocreales	MG925023
1	2	6	V	Fusarium sp.	Fusarium sp.	Hypocreales	MG925017
2	3	17	V	Alternaria sp.	Alternaria sp.	Pleosporales	MG925034
3	4	24	V&D	Ascochyta sp.	Phoma sp.	Pleosporales	MG925014
3	4	25	V	Ascochyta sp.	Phoma sp.	Pleosporales	MG925032
3	5	22	V	Ascochyta sp.	Phoma sp.	Pleosporales	MG925035
3	5	27	V	Ascochyta sp.	Phoma sp.	Pleosporales	MG925033
3	6	20	V	Ascochyta sp.	Phoma sp.	Pleosporales	MG925037
3	7	23	V	Ascochyta sp.	Phoma sp.	Pleosporales	MG925036
4	9	29	D	Fusarium sp.	Fusarium sp.	Hypocreales	MG925015
5	12	31	V	Melanopsamma sp.	Xepicula sp.	Hypocreales	MG925028
6	14	34	D	Aureobasidium sp.	Aureobasidium sp.	Dothideales	MG925026
7	15	36	D	Fusarium sp.	Fusarium sp.	Hypocreales	MG925029
10	18	39	V	Phoma sp. or Ascochyta sp.	Dictyosporium sp.	Pleosporales	MG925024
11	19	40	V	Chaetothyriales sp. or Neophaeococcomyces sp.	Chaetothyriales sp.	Chaetothyriales	MG925038
12	20	41	V	Coniothyrium sp.	Ascomycota sp.	Pleosporales	MG925018
13	21	42	D	Cosmospora sp.	Fusarium sp.	Hypocreales	MG925025
14	22	43	V	Ascosphaera sp. or Eremascus sp.	Auxarthron sp.	Onygenales	MG925027
