# Supplementary material for: Soil-borne fungi influence seed germination and mortality, with implications for coexistence of desert winter annual plants
Source: PLoS One. 2019 Oct 31;14(10):e0224417. doi: 10.1371/journal.pone.0224417 (PMC6822719; doi:10.1371/journal.pone.0224417)
Supplement: S2 Table — An effect size was calculated as the difference in the mean fraction of germination, mortality, or loss between seeds inoculated with a fungal strain and those uninoculated as a control group. Columns 5–8 present statistics of pairwise t-tests: the effect size as the fractions were logit-transformed (see Methods), the standard error of the effect size, the t-statistic, and the p-value. Column 9–12 present the untransformed effect size, the lower and upper bound of its 95% confidence interval (C.I.) estimated by nonparametric bootstrapping (see Methods), and the bias of the bootstrapped effect size. (CSV) [file pone.0224417.s002.csv]

Strain	Response	Temperature regime	Plant Species	Effect size (logit)	Std. Error	t-statistic	p-value	Effect size (original)	95% C.I. lower bound	95% C.I. upper bound	Bootstrapping bias
1A	Mortality	summer	Brassica tournefortii	0.157691472072857	0.29878031388546	0.52778400966976	0.599186835875771	0.02	-0.04	0.08	0.000184
1B	Mortality	summer	Brassica tournefortii	4.46080709628944E-15	0.29878031388546	1.49300569313932E-14	0.999999999999988	0	-0.04	0.04	-0.000314
1C	Mortality	summer	Brassica tournefortii	-0.15769147207285	0.298780313885461	-0.527784009669735	0.599186835875788	-0.02	-0.06	0	-1.99999999999853E-06
1D	Mortality	summer	Brassica tournefortii	2.76801526664858	0.298780313885461	9.26438301992585	4.16688188575753E-14	0.62	0.5	0.76	0.001114
2A	Mortality	summer	Brassica tournefortii	-0.15769147207285	0.29878031388546	-0.527784009669735	0.599186835875788	-0.02	-0.06	0	-0.000342
2B	Mortality	summer	Brassica tournefortii	-0.157691472072851	0.298780313885459	-0.527784009669738	0.599186835875786	-0.02	-0.06	0	0.000246
2C	Mortality	summer	Brassica tournefortii	-0.157691472072848	0.29878031388546	-0.52778400966973	0.599186835875792	-0.02	-0.06	0	-0.00013
2D	Mortality	summer	Brassica tournefortii	-0.157691472072853	0.298780313885461	-0.527784009669742	0.599186835875783	-0.02	-0.06	0	1.40000000000001E-05
3A	Mortality	summer	Brassica tournefortii	3.99993994095113E-15	0.29878031388546	1.33875618809496E-14	0.999999999999989	0	-0.04	0.04	-3.6E-05
3B	Mortality	summer	Brassica tournefortii	0.259856596826055	0.298780313885459	0.869724626253902	0.387189513126948	0.04	-0.04	0.12	0.00068
3C	Mortality	summer	Brassica tournefortii	-0.15769147207285	0.29878031388546	-0.527784009669734	0.599186835875789	-0.02	-0.06	0	5.39999999999985E-05
4A	Mortality	summer	Brassica tournefortii	4.09122557163998	0.29878031388546	13.6930894757959	3.25817375848752E-22	0.86	0.62	1	-0.002352
4B	Mortality	summer	Brassica tournefortii	4.63809907352389	0.29878031388546	15.5234426699945	2.81669236247675E-25	0.98	0.94	1	-0.000384
5	Mortality	summer	Brassica tournefortii	4.82707684206234E-15	0.29878031388546	1.61559400594004E-14	0.999999999999987	0	-0.04	0.04	-0.000222
6	Mortality	summer	Brassica tournefortii	0.315382944145713	0.29878031388546	1.05556801933951	0.294509657793802	0.04	-0.02	0.1	-0.000388
7	Mortality	summer	Brassica tournefortii	0.157691472072859	0.29878031388546	0.527784009669764	0.599186835875768	0.02	-0.04	0.08	9.40000000000003E-05
8	Mortality	summer	Brassica tournefortii	1.80479942672178	0.29878031388546	6.04055669950754	5.27823485358755E-08	0.36	0.22	0.54	-0.00106
9	Mortality	summer	Brassica tournefortii	0.102165124753203	0.29878031388546	0.341940616584158	0.733339330375409	0.02	-0.04	0.1	8.59999999999993E-05
1A	Mortality	summer	Plantago ovata	0.417548068898904	0.325722599199403	1.28191310619895	0.203769982341746	0.06	-0.02	0.14	0.000192
1B	Mortality	summer	Plantago ovata	-2.44594003991246E-15	0.325722599199403	-7.50927336919318E-15	0.999999999999994	0	-0.04	0.04	0.000156
1C	Mortality	summer	Plantago ovata	-0.157691472072857	0.325722599199404	-0.484128127616714	0.629687131121003	-0.02	-0.06	0	1.80000000000007E-05
1D	Mortality	summer	Plantago ovata	1.43873716367902	0.325722599199404	4.4170627620414	3.26927031981298E-05	0.3	0.06	0.58	0.00127
2A	Mortality	summer	Plantago ovata	-2.24845860624929E-15	0.325722599199404	-6.90298619676926E-15	0.999999999999994	0	-0.04	0.04	0.000176
2B	Mortality	summer	Plantago ovata	-0.157691472072857	0.325722599199403	-0.484128127616717	0.629687131121001	-0.02	-0.06	0	0.000104
2C	Mortality	summer	Plantago ovata	-2.58390346966415E-15	0.325722599199403	-7.93283449172746E-15	0.999999999999994	0	-0.04	0.04	0.000378
2D	Mortality	summer	Plantago ovata	0.157691472072852	0.325722599199404	0.484128127616697	0.629687131121014	0.02	-0.04	0.08	0.000462
3A	Mortality	summer	Plantago ovata	-3.19279176734993E-15	0.325722599199404	-9.80218067520496E-15	0.999999999999992	0	-0.04	0.04	0.000112
3B	Mortality	summer	Plantago ovata	0.15769147207285	0.325722599199403	0.484128127616695	0.629687131121016	0.02	-0.04	0.08	3.00000000000022E-05
3C	Mortality	summer	Plantago ovata	-0.157691472072857	0.325722599199404	-0.484128127616716	0.629687131121001	-0.02	-0.06	0	-9.20000000000018E-05
4A	Mortality	summer	Plantago ovata	1.35404044095685	0.325722599199403	4.15703560110646	8.37934079733195E-05	0.24	0.14	0.34	-0.000724
4B	Mortality	summer	Plantago ovata	3.39071832849064	0.325722599199403	10.409834432197	2.79796291825157E-16	0.78	0.66	0.88	0.000482
5	Mortality	summer	Plantago ovata	0.417548068898904	0.325722599199404	1.28191310619895	0.203769982341746	0.06	-0.02	0.14	4.000000000004E-06
6	Mortality	summer	Plantago ovata	0.157691472072852	0.325722599199404	0.484128127616699	0.629687131121013	0.02	-0.04	0.08	0.000162
7	Mortality	summer	Plantago ovata	-0.157691472072857	0.325722599199403	-0.484128127616715	0.629687131121002	-0.02	-0.06	0	-0.000212
8	Mortality	summer	Plantago ovata	1.69859376050507	0.325722599199404	5.21484774062365	1.53902059461447E-06	0.34	0.18	0.5	0.000504
9	Mortality	summer	Plantago ovata	0.315382944145706	0.325722599199404	0.968256255233404	0.335987692207718	0.04	-0.02	0.08	-0.00033
1A	Mortality	winter	Brassica tournefortii	-6.15931786476088E-15	0.20203267663681	-3.04867408940652E-14	0.999999999999976	0	0	0	0
1B	Mortality	winter	Brassica tournefortii	-5.93443807333853E-15	0.202032676636809	-2.93736546588786E-14	0.999999999999977	0	0	0	0
1C	Mortality	winter	Brassica tournefortii	0.157691472072848	0.20203267663681	0.78052458987279	0.437506488186449	0.02	0	0.06	0.000124
1D	Mortality	winter	Brassica tournefortii	0.157691472072848	0.20203267663681	0.780524589872791	0.437506488186449	0.02	0	0.06	-0.000374
2A	Mortality	winter	Brassica tournefortii	-6.27998663391343E-15	0.20203267663681	-3.1084014420117E-14	0.999999999999975	0	0	0	0
2B	Mortality	winter	Brassica tournefortii	-6.39070381218884E-15	0.202032676636809	-3.16320306129354E-14	0.999999999999975	0	0	0	0
2C	Mortality	winter	Brassica tournefortii	0.157691472072848	0.20203267663681	0.78052458987279	0.43750648818645	0.02	0	0.06	2.80000000000002E-05
2D	Mortality	winter	Brassica tournefortii	-6.57305817591646E-15	0.20203267663681	-3.25346289785226E-14	0.999999999999974	0	0	0	0
3A	Mortality	winter	Brassica tournefortii	0.473074416218556	0.20203267663681	2.34157376961843	0.021824801857611	0.06	0.02	0.1	0.000154
3B	Mortality	winter	Brassica tournefortii	0.473074416218554	0.202032676636809	2.34157376961843	0.021824801857611	0.06	0.02	0.1	0.000108
3C	Mortality	winter	Brassica tournefortii	0.157691472072848	0.20203267663681	0.780524589872789	0.43750648818645	0.02	0	0.06	-0.000114
4A	Mortality	winter	Brassica tournefortii	0.315382944145702	0.20203267663681	1.56104917974561	0.122666867678231	0.04	0	0.08	0.000222
4B	Mortality	winter	Brassica tournefortii	0.498641090520532	0.20203267663681	2.46812099320414	0.015830333323289	0.08	0	0.2	0.000128
5	Mortality	winter	Brassica tournefortii	0.157691472072848	0.20203267663681	0.780524589872789	0.43750648818645	0.02	0	0.06	0.000176
6	Mortality	winter	Brassica tournefortii	0.315382944145702	0.20203267663681	1.56104917974561	0.122666867678231	0.04	0	0.08	0.0004
7	Mortality	winter	Brassica tournefortii	-5.88769036845063E-15	0.20203267663681	-2.91422678076716E-14	0.999999999999977	0	0	0	0
8	Mortality	winter	Brassica tournefortii	-6.12059717466491E-15	0.20203267663681	-3.02950853126981E-14	0.999999999999976	0	0	0	0
9	Mortality	winter	Brassica tournefortii	-6.03863356595193E-15	0.20203267663681	-2.98893905009607E-14	0.999999999999976	0	0	0	0
1A	Mortality	winter	Plantago ovata	-6.2887279096003E-15	0.158774689309361	-3.96078741325525E-14	0.999999999999968	0	-0.04	0.04	-0.0001
1B	Mortality	winter	Plantago ovata	-0.15769147207286	0.158774689309361	-0.993177645371484	0.323775044105028	-0.02	-0.06	0	-0.000148
1C	Mortality	winter	Plantago ovata	-0.157691472072861	0.158774689309362	-0.993177645371485	0.323775044105028	-0.02	-0.06	0	0.000238
1D	Mortality	winter	Plantago ovata	-0.157691472072861	0.158774689309362	-0.993177645371484	0.323775044105029	-0.02	-0.06	0	-0.000162
2A	Mortality	winter	Plantago ovata	-0.15769147207286	0.158774689309361	-0.993177645371481	0.32377504410503	-0.02	-0.06	0	-0.000174
2B	Mortality	winter	Plantago ovata	-0.15769147207286	0.158774689309361	-0.993177645371484	0.323775044105029	-0.02	-0.06	0	-0.000158
2C	Mortality	winter	Plantago ovata	-6.13031098177819E-15	0.158774689309361	-3.86101273977851E-14	0.999999999999969	0	-0.04	0.04	-0.000254
2D	Mortality	winter	Plantago ovata	0.157691472072848	0.158774689309362	0.993177645371405	0.323775044105067	0.02	-0.04	0.08	7.59999999999997E-05
3A	Mortality	winter	Plantago ovata	-6.12521315611882E-15	0.158774689309361	-3.85780201035964E-14	0.999999999999969	0	-0.04	0.04	5.2E-05
3B	Mortality	winter	Plantago ovata	-0.157691472072861	0.158774689309361	-0.993177645371487	0.323775044105027	-0.02	-0.06	0	-0.000246
3C	Mortality	winter	Plantago ovata	-0.157691472072861	0.158774689309361	-0.993177645371484	0.323775044105028	-0.02	-0.06	0	-4.20000000000004E-05
4A	Mortality	winter	Plantago ovata	0.170739576446528	0.158774689309361	1.07535764792998	0.285616710422968	0.022222222222222	-0.04	0.082222222222222	-0.000125111111111
4B	Mortality	winter	Plantago ovata	-6.33826172728359E-15	0.158774689309361	-3.99198496615159E-14	0.999999999999968	0	-0.04	0.04	-0.00024
5	Mortality	winter	Plantago ovata	-0.15769147207286	0.158774689309361	-0.993177645371483	0.323775044105029	-0.02	-0.06	0	1.99999999999853E-06
6	Mortality	winter	Plantago ovata	0.315382944145702	0.158774689309361	1.98635529074285	0.050599413133149	0.04	-0.02	0.1	1.59999999999952E-05
7	Mortality	winter	Plantago ovata	-0.15769147207286	0.158774689309361	-0.993177645371485	0.323775044105028	-0.02	-0.06	0	-0.000108
8	Mortality	winter	Plantago ovata	-0.157691472072861	0.158774689309361	-0.993177645371487	0.323775044105027	-0.02	-0.06	0	-5.00000000000014E-05
9	Mortality	winter	Plantago ovata	-0.15769147207286	0.158774689309361	-0.993177645371484	0.323775044105029	-0.02	-0.06	0	2.99999999999988E-05
1A	Germination	summer	Brassica tournefortii	-0.519713193652107	0.344754088191784	-1.5074895743165	0.135830956877015	-0.08	-0.16	0	0.000648
1B	Germination	summer	Brassica tournefortii	0.673734837991317	0.344754088191784	1.9542475667947	0.054350811803156	0.14	-0.06	0.4	0.000698
1C	Germination	summer	Brassica tournefortii	3.7774362614241	0.344754088191785	10.9569005584141	2.65346900536292E-17	0.84	0.7	0.96	0.00072
1D	Germination	summer	Brassica tournefortii	0.773889895573816	0.344754088191785	2.24475915465665	0.027692451909061	0.14	-0.02	0.3	-3.60000000000082E-05
2A	Germination	summer	Brassica tournefortii	-0.519713193652107	0.344754088191784	-1.5074895743165	0.135830956877015	-0.08	-0.16	0	0.000316
2B	Germination	summer	Brassica tournefortii	-0.362021721579253	0.344754088191783	-1.05008681253945	0.297005896189503	-0.06	-0.16	0.02	0.000406
2C	Germination	summer	Brassica tournefortii	-0.519713193652108	0.344754088191784	-1.50748957431651	0.135830956877014	-0.08	-0.16	0	0.000176
2D	Germination	summer	Brassica tournefortii	-0.519713193652109	0.344754088191785	-1.50748957431651	0.135830956877014	-0.08	-0.16	0	-1.19999999999981E-05
3A	Germination	summer	Brassica tournefortii	-0.519713193652108	0.344754088191784	-1.50748957431651	0.135830956877014	-0.08	-0.16	0	0.0002
3B	Germination	summer	Brassica tournefortii	-0.519713193652107	0.344754088191783	-1.50748957431651	0.135830956877014	-0.08	-0.16	0	0.00038
3C	Germination	summer	Brassica tournefortii	-0.102165124753201	0.344754088191784	-0.296342025381197	0.767777191747228	-0.02	-0.12	0.1	-0.000208
4A	Germination	summer	Brassica tournefortii	-0.519713193652107	0.344754088191784	-1.50748957431651	0.135830956877015	-0.08	-0.16	0	0.00052
4B	Germination	summer	Brassica tournefortii	-0.519713193652107	0.344754088191784	-1.50748957431651	0.135830956877015	-0.08	-0.16	0	0.000812
5	Germination	summer	Brassica tournefortii	0.494971262786897	0.344754088191784	1.43572267810657	0.155184463581045	0.12	-0.1	0.44	0.001772
6	Germination	summer	Brassica tournefortii	-0.519713193652108	0.344754088191784	-1.50748957431651	0.135830956877014	-0.08	-0.16	0	0.000188
7	Germination	summer	Brassica tournefortii	-0.519713193652107	0.344754088191784	-1.50748957431651	0.135830956877014	-0.08	-0.16	0	-0.000984
8	Germination	summer	Brassica tournefortii	-0.362021721579253	0.344754088191784	-1.05008681253945	0.297005896189504	-0.06	-0.16	0.02	-5.00000000000014E-05
9	Germination	summer	Brassica tournefortii	-0.519713193652108	0.344754088191784	-1.50748957431651	0.135830956877014	-0.08	-0.16	0	9.59999999999989E-05
1A	Germination	summer	Plantago ovata	0.417548068898906	0.37794435628458	1.10478715174809	0.272737227512429	0.06	-0.02	0.14	-0.000408
1B	Germination	summer	Plantago ovata	-0.157691472072853	0.37794435628458	-0.41723462581385	0.677683074878745	-0.02	-0.06	0	0.00011
1C	Germination	summer	Plantago ovata	0.259856596826053	0.377944356284581	0.687552525934238	0.493827595922689	0.04	-0.04	0.12	0.00013
1D	Germination	summer	Plantago ovata	2.70072081932433	0.377944356284581	7.14581597638878	4.6597133103738E-10	0.6	0.26	0.88	0.00028
2A	Germination	summer	Plantago ovata	1.49266987706884	0.37794435628458	3.94944348883175	0.000173722844809	0.28	0.16	0.4	0.000132
2B	Germination	summer	Plantago ovata	0.57523954097176	0.37794435628458	1.52202177756194	0.132153723874179	0.08	0.02	0.14	-0.00026
2C	Germination	summer	Plantago ovata	0.315382944145709	0.37794435628458	0.834469251627706	0.406631959056557	0.04	-0.02	0.1	-9.80000000000078E-05
2D	Germination	summer	Plantago ovata	0.31538294414571	0.377944356284581	0.834469251627707	0.406631959056556	0.04	-0.02	0.08	0.000766
3A	Germination	summer	Plantago ovata	-0.157691472072855	0.377944356284581	-0.417234625813853	0.677683074878743	-0.02	-0.06	0	-0.00017
3B	Germination	summer	Plantago ovata	-1.96261557335472E-17	0.37794435628458	-5.19286911080882E-17	1	0	-0.04	0.04	-2E-05
3C	Germination	summer	Plantago ovata	-0.157691472072854	0.37794435628458	-0.417234625813851	0.677683074878744	-0.02	-0.06	0	-8.00000000000106E-06
4A	Germination	summer	Plantago ovata	1.17078229458202	0.37794435628458	3.09776366577217	0.002732117985973	0.2	0.1	0.32	-0.000248
4B	Germination	summer	Plantago ovata	0.937261262551011	0.37794435628458	2.47989220361656	0.015355830373452	0.14	0.08	0.2	0.000526
5	Germination	summer	Plantago ovata	0.758497687346592	0.37794435628458	2.00690306584567	0.048316588032558	0.12	0.02	0.22	-0.000214
6	Germination	summer	Plantago ovata	9.71445146547012E-16	0.37794435628458	2.57033907344695E-15	0.999999999999998	0	-0.04	0.04	-0.000154
7	Germination	summer	Plantago ovata	-0.157691472072853	0.37794435628458	-0.41723462581385	0.677683074878745	-0.02	-0.06	0	-9.59999999999989E-05
8	Germination	summer	Plantago ovata	-0.157691472072853	0.37794435628458	-0.41723462581385	0.677683074878745	-0.02	-0.06	0	7.40000000000011E-05
9	Germination	summer	Plantago ovata	1.70835179333896	0.37794435628458	4.52011457488898	2.23329415381948E-05	0.34	0.18	0.5	-0.000588
1A	Germination	winter	Brassica tournefortii	0.34094961844768	0.313799898354344	1.08651921251638	0.280683453951121	0.06	-0.04	0.18	0.00035
1B	Germination	winter	Brassica tournefortii	1.04955513386795	0.313799898354344	3.34466371522781	0.001281752210632	0.2	0.04	0.38	-0.00151
1C	Germination	winter	Brassica tournefortii	0.937261262551007	0.313799898354345	2.98681187427488	0.00379302193941	0.14	0.08	0.2	0.000768
1D	Germination	winter	Brassica tournefortii	-0.15769147207286	0.313799898354345	-0.502522380981762	0.61675315218512	-0.02	-0.06	0	-9.99999999999994E-05
2A	Germination	winter	Brassica tournefortii	0.102165124753193	0.313799898354344	0.325574116782625	0.745641274429154	0.02	-0.04	0.1	-5.00000000000014E-05
2B	Germination	winter	Brassica tournefortii	0.479579054559667	0.313799898354343	1.52829576132662	0.130590659722952	0.1	-0.04	0.3	-0.000588
2C	Germination	winter	Brassica tournefortii	-4.78991105688991E-15	0.313799898354344	-1.52642211868441E-14	0.999999999999988	0	-0.04	0.04	-0.000146
2D	Germination	winter	Brassica tournefortii	0.102165124753193	0.313799898354345	0.325574116782623	0.745641274429155	0.02	-0.04	0.1	-7.80000000000017E-05
3A	Germination	winter	Brassica tournefortii	-0.157691472072859	0.313799898354344	-0.502522380981761	0.616753152185121	-0.02	-0.06	0	9.59999999999989E-05
3B	Germination	winter	Brassica tournefortii	0.315382944145703	0.313799898354343	1.00504476196347	0.31806455918255	0.04	-0.02	0.1	0.000624
3C	Germination	winter	Brassica tournefortii	0.157691472072849	0.313799898354344	0.502522380981726	0.616753152185145	0.02	-0.04	0.08	1.60000000000021E-05
4A	Germination	winter	Brassica tournefortii	-0.157691472072859	0.313799898354344	-0.50252238098176	0.616753152185121	-0.02	-0.06	0	4.20000000000004E-05
4B	Germination	winter	Brassica tournefortii	-0.157691472072859	0.313799898354344	-0.50252238098176	0.616753152185121	-0.02	-0.06	0	-0.000134
5	Germination	winter	Brassica tournefortii	-0.157691472072859	0.313799898354344	-0.502522380981759	0.616753152185122	-0.02	-0.06	0	0.000264
6	Germination	winter	Brassica tournefortii	-0.157691472072859	0.313799898354344	-0.50252238098176	0.616753152185121	-0.02	-0.06	0	3.20000000000008E-05
7	Germination	winter	Brassica tournefortii	0.102165124753193	0.313799898354344	0.325574116782624	0.745641274429154	0.02	-0.04	0.1	0.000552
8	Germination	winter	Brassica tournefortii	0.417548068898901	0.313799898354344	1.33061887874611	0.187293102300694	0.06	-0.02	0.14	0.000286
9	Germination	winter	Brassica tournefortii	-0.157691472072859	0.313799898354344	-0.502522380981761	0.616753152185121	-0.02	-0.06	0	-8.99999999999998E-05
1A	Germination	winter	Plantago ovata	1.10387575033159	0.410832430990828	2.68692456354847	0.008853953308578	0.28	0.08	0.48	0.002158
1B	Germination	winter	Plantago ovata	0.606894420373987	0.410832430990828	1.47723104261829	0.143745780653703	0.14	0	0.32	-0.00102
1C	Germination	winter	Plantago ovata	1.28713389670642	0.410832430990829	3.13298999692445	0.002457951967376	0.32	0.22	0.44	0.000658
1D	Germination	winter	Plantago ovata	1.75328509069857	0.410832430990829	4.26764042573286	5.63552265385954E-05	0.46	0.18	0.66	-5.60000000000005E-05
2A	Germination	winter	Plantago ovata	0.573791532678472	0.410832430990829	1.39665588545341	0.166582492975484	0.128888888888889	0	0.257777777777778	-0.000212222222222
2B	Germination	winter	Plantago ovata	-0.408660499012788	0.410832430990828	-0.994713338543401	0.323032250724289	-0.08	-0.14	0	-0.000136
2C	Germination	winter	Plantago ovata	0.370140400972303	0.410832430990828	0.900952244883914	0.370459921654174	0.08	-0.04	0.2	0.000346
2D	Germination	winter	Plantago ovata	-0.280928699957615	0.41083243099083	-0.683803611316861	0.496178849599669	-0.04	-0.16	0.1	-0.00024
3A	Germination	winter	Plantago ovata	-1.03942638730421	0.410832430990829	-2.53004950168457	0.013473942330094	-0.16	-0.2	-0.08	0.000192
3B	Germination	winter	Plantago ovata	-1.0394263873042	0.410832430990828	-2.53004950168457	0.013473942330094	-0.16	-0.2	-0.08	-0.000388
3C	Germination	winter	Plantago ovata	-1.03942638730421	0.410832430990829	-2.53004950168457	0.013473942330094	-0.16	-0.2	-0.08	-9.20000000000087E-05
4A	Germination	winter	Plantago ovata	0.283347077324229	0.410832430990828	0.689690141162576	0.492489648168029	0.12	-0.16	0.4	-0.001244
4B	Germination	winter	Plantago ovata	-0.362021721579247	0.410832430990828	-0.881190710056988	0.380992912612146	-0.06	-0.16	0.06	0.000172
5	Germination	winter	Plantago ovata	-0.12323722788476	0.410832430990829	-0.299969570531571	0.765019296088054	-0.02	-0.12	0.1	-0.00042
6	Germination	winter	Plantago ovata	-1.0394263873042	0.410832430990829	-2.53004950168457	0.013473942330094	-0.16	-0.2	-0.08	0.000228
7	Germination	winter	Plantago ovata	-0.881734915231351	0.410832430990828	-2.14621546089928	0.035047320799995	-0.14	-0.2	-0.06	-0.000376
8	Germination	winter	Plantago ovata	-1.03942638730421	0.410832430990829	-2.53004950168457	0.013473942330094	-0.16	-0.2	-0.08	-0.000324
9	Germination	winter	Plantago ovata	-0.464186846332445	0.410832430990829	-1.12986904469284	0.262084814437047	-0.08	-0.16	0.02	0.000514
1A	Loss	summer	Brassica tournefortii	-0.285423271128027	0.447556130630908	-0.637737373244498	0.525561439551041	-0.06	-0.18	0.06	0.000776
1B	Loss	summer	Brassica tournefortii	0.694806941122888	0.447556130630908	1.55244648340184	0.124710014193727	0.14	-0.08	0.4	-0.000964
1C	Loss	summer	Brassica tournefortii	3.69634323980248	0.447556130630909	8.25894896041718	3.51350817849011E-12	0.82	0.66	0.96	-0.000516
1D	Loss	summer	Brassica tournefortii	3.4417501046399	0.447556130630909	7.69009710533547	4.30618946322284E-11	0.76	0.56	0.94	-0.00024
2A	Loss	summer	Brassica tournefortii	-0.600806215273731	0.447556130630908	-1.34241534000839	0.183457589690588	-0.1	-0.22	0	-0.000104
2B	Loss	summer	Brassica tournefortii	-0.443114743200878	0.447556130630907	-0.990076356626445	0.325278551631836	-0.08	-0.2	0.02	0.000862
2C	Loss	summer	Brassica tournefortii	-0.600806215273732	0.447556130630908	-1.34241534000839	0.183457589690588	-0.1	-0.22	0	-0.000384
2D	Loss	summer	Brassica tournefortii	-0.600806215273735	0.447556130630909	-1.3424153400084	0.183457589690586	-0.1	-0.22	0	-0.000414
3A	Loss	summer	Brassica tournefortii	-0.44311474320088	0.447556130630908	-0.990076356626448	0.325278551631835	-0.08	-0.2	0.02	0.000402
3B	Loss	summer	Brassica tournefortii	-0.183258146374829	0.447556130630907	-0.409464051171626	0.683350900399026	-0.04	-0.18	0.08	-0.00076
3C	Loss	summer	Brassica tournefortii	-0.183258146374828	0.447556130630908	-0.409464051171623	0.683350900399028	-0.04	-0.18	0.08	-0.000124
4A	Loss	summer	Brassica tournefortii	3.64811082843909	0.447556130630908	8.15118055314414	5.65257100022546E-12	0.78	0.52	1	0.000638
4B	Loss	summer	Brassica tournefortii	4.194984330323	0.447556130630908	9.37309097835269	2.58358563434956E-14	0.9	0.78	1	0.000442
5	Loss	summer	Brassica tournefortii	0.516043365918469	0.447556130630908	1.15302490704577	0.252513734976894	0.12	-0.12	0.44	0.000316
6	Loss	summer	Brassica tournefortii	-0.127731799055171	0.447556130630908	-0.285398389862542	0.776115307007084	-0.04	-0.16	0.08	0.000122
7	Loss	summer	Brassica tournefortii	-0.285423271128025	0.447556130630908	-0.637737373244494	0.525561439551044	-0.06	-0.18	0.06	-7.99999999999967E-05
8	Loss	summer	Brassica tournefortii	1.44277770514253	0.447556130630908	3.22367990604594	0.00186568164326	0.3	0.12	0.48	-0.001174
9	Loss	summer	Brassica tournefortii	-0.340949618447681	0.447556130630908	-0.761803034553573	0.448535204266576	-0.06	-0.2	0.08	-0.000864
1A	Loss	summer	Plantago ovata	0.702971340026936	0.362583440077952	1.93878501421853	0.056240267482837	0.12	0.02	0.22	-7.19999999999887E-05
1B	Loss	summer	Plantago ovata	-0.157691472072852	0.362583440077952	-0.434910849869344	0.664859626595775	-0.02	-0.08	0.04	6.40000000000016E-05
1C	Loss	summer	Plantago ovata	0.102165124753198	0.362583440077953	0.28176996922759	0.778885726342126	0.02	-0.06	0.1	0.000682
1D	Loss	summer	Plantago ovata	4.06285953255213	0.362583440077953	11.205309132923	9.18776566581519E-18	0.9	0.82	0.98	5.80000000000025E-05
2A	Loss	summer	Plantago ovata	1.43714352974919	0.362583440077952	3.96362153064744	0.000165393091073	0.28	0.18	0.4	0.000326
2B	Loss	summer	Plantago ovata	0.417548068898905	0.362583440077951	1.15159166896628	0.253098831268264	0.06	0	0.12	-0.000324
2C	Loss	summer	Plantago ovata	0.259856596826053	0.362583440077952	0.716680819096939	0.475767748727615	0.04	-0.04	0.12	-0.00023
2D	Loss	summer	Plantago ovata	0.362021721579251	0.362583440077953	0.998450788324528	0.321229236401437	0.06	-0.02	0.14	0.000802
3A	Loss	summer	Plantago ovata	-0.157691472072855	0.362583440077952	-0.434910849869351	0.66485962659577	-0.02	-0.08	0.04	-0.000184
3B	Loss	summer	Plantago ovata	0.102165124753196	0.362583440077951	0.281769969227585	0.77888572634213	0.02	-0.06	0.1	-0.000668
3C	Loss	summer	Plantago ovata	-0.315382944145709	0.362583440077952	-0.869821699738698	0.387136790083179	-0.04	-0.08	0	-0.000246
4A	Loss	summer	Plantago ovata	1.99737876556753	0.362583440077952	5.50874238806413	4.73036048545215E-07	0.44	0.28	0.56	0.001682
4B	Loss	summer	Plantago ovata	4.22055100462498	0.362583440077952	11.6402199827924	1.45632136046735E-18	0.92	0.84	1	0.000198
5	Loss	summer	Plantago ovata	0.957564475189513	0.362583440077952	2.64094928048464	0.010030517499099	0.18	0.06	0.3	-9.9999999999989E-05
6	Loss	summer	Plantago ovata	0.102165124753199	0.362583440077952	0.281769969227592	0.778885726342124	0.02	-0.06	0.1	-2.19999999999942E-05
7	Loss	summer	Plantago ovata	-0.315382944145708	0.362583440077952	-0.869821699738695	0.387136790083181	-0.04	-0.08	0	0.000226
8	Loss	summer	Plantago ovata	1.54090228843222	0.362583440077952	4.249786719716	6.01042690183152E-05	0.32	0.14	0.48	-0.00097
9	Loss	summer	Plantago ovata	1.76062474616584	0.362583440077952	4.85577815078186	6.26781182100895E-06	0.38	0.18	0.56	-0.002386
